# Supplementary material for: COVID-19 Vaccine Hesitancy and Determinants of Acceptance among Healthcare Workers, Academics and Tertiary Students in Nigeria
Source: Vaccines (Basel). 2022 Apr 15;10(4):626. doi: 10.3390/vaccines10040626 (PMC9032510; doi:10.3390/vaccines10040626)
Supplement: Supplementary file 1 [file vaccines-10-00626-s001.zip]

Archive with 1 entries (1 files):
- vaccines-1616821-supplementary.pdf
